# Supplementary material for: Correlation of Micro-Computed Tomography Assessment of Valvular Mineralisation with Histopathological and Immunohistochemical Features of Calcific Aortic Valve Disease
Source: J Clin Med. 2019 Dec 21;9(1):29. doi: 10.3390/jcm9010029 (PMC7019701; doi:10.3390/jcm9010029)
Supplement: Supplementary file 1 [file jcm-09-00029-s001.zip]

Archive with 2 entries (2 files):
- video_mCT.avi
- Supplementary_Figure_S1.pdf
